# Supplementary material for: Niche stiffness sustains cancer stemness via TAZ and NANOG phase separation
Source: Nat Commun. 2023 Jan 16;14:238. doi: 10.1038/s41467-023-35856-y (PMC9842735; doi:10.1038/s41467-023-35856-y)
Supplement: Supplementary file 3 — Source Data [file 41467_2023_35856_MOESM3_ESM.xlsx]

## Sheet: fig 1b
	Pre-treatment		Post-treatment
US Elastic score	Sensitive	Resistant	Sensitive	Resistant
1	3	0	4	0
2	5	1	7	2
3	9	2	21	3
4	44	15	37	12
5	22	23	14	24

## Sheet: fig 1c
	Strain ratio
		Pre-treatment			Post-treatment
		Sensitive	Resistant		Sensitive	Resistant
		1.69	2.34		1.43	2.67
		1.8	3.4		1.71	3.33
		1.9	4.86		1.77	4.04
		2.32	5.26		1.8	4.54
		2.56	6.11		1.87	5.04
		2.76	6.35		1.88	5.25
		3.02	6.41		2.07	5.83
		3.03	6.58		2.12	6
		3.1	7.49		2.24	6.8
		3.16	8.12		2.32	7.71
		3.18	8.86		2.4	7.79
		3.21	9.07		2.46	8.2
		3.36	9.45		2.56	9.01
		3.47	9.52		2.66	9.66
		3.52	10.27		2.76	10.85
		3.71	10.65		2.78	10.85
		3.73	11.35		2.98	11.83
		3.9	11.95		2.99	12.46
		3.96	12.08		3.27	13.14
		4.18	13.87		3.29	13.33
		4.33	13.91		3.29	13.62
		4.78	14.68		3.42	14.87
		4.88	17.19		3.42	15.92
		4.98	17.42		3.46	16.59
		5.25	17.83		3.55	16.77
		5.32	21.61		4	17.45
		5.34	22.81		4.02	18.21
		5.36	23.12		4.08	20.08
		5.56	23.21		4.33	21.66
		6.03	24.75		4.33	23.45
		6.14	25.75		4.57	23.91
		6.29	27.16		4.59	24.34
		6.53	29.45		4.61	27.02
		6.71	29.65		4.64	29.42
		6.84	31.72		4.65	31.24
		6.94	32.75		4.9	32.04
		7.09	34.55		4.92	32.49
		7.48	37.72		4.93	33.81
		7.87	38.4		5.15	34.24
		7.97	39.6		5.19	37.16
		8.21	40.29		5.34	38.51
		8.34			5.35
		8.41			5.57
		8.49			5.63
		8.49			5.67
		8.59			5.86
		8.7			5.9
		9.16			5.97
		9.37			6.04
		9.45			6.1
		9.81			6.16
		10.01			6.2
		10.76			6.35
		10.8			6.47
		10.9			6.47
		10.91			6.54
		11.18			6.59
		11.27			7.18
		11.69			7.43
		11.78			7.96
		12			8.18
		12.36			8.23
		13.69			8.61
		14.48			9.07
		14.72			9.22
		15.07			9.52
		15.14			10.04
		15.45			10.6
		15.95			11.15
		16.51			11.4
		16.74			11.42
		16.75			11.78
		17.03			11.86
		17.67			11.94
		18.7			12.31
		19.89			13.24
		21.59			14.2
		22.09			15.06
		23.31			15.82
		25.01			17.06
		25.39			21.25
		27.57			22.91
		29.46			24.53

## Sheet: fig 1d
	TUNEL+ CK +cells/field
		Sensitive	Resistant
		39.4	21.7
		14.8	6.8
		9.6	4.5
		24.7	13.4
		24.9	10.4
		28	15.1
		26.4	2.2
		28.7	4.3
		16.4	0.1
		33	13.2
		19.4	17.2
		22.5	11.2
		27.6	7.2
		20.1	19.7
		21.2	18.9
		29.9	4.3
		23.9	21.1
		16	2
		28.8	7.1
		18.7	7
		32.7	11.2
		32.8	5
		21.8	3.1
		20.6	1
		12	4.3
		36.7	7.6
		30.1	7.5
		19.7	23.1
		12.4	6.8
		22.6	0.7
		30.2	10.8
		23.5	15.1
		19	8
		10.8	10.2
		26.5	10.1
		31.5	10.5
		12.1	5
		22.9	8.3
		36.8	0.3
		8	5
		34.3	12.9
		20.2
		45.7
		10.9
		35.7
		33.3
		13.6
		17.9
		25.3
		25
		8.9
		20.3
		25.8
		26.8
		6.8
		28.8
		20.2
		32.5
		16.2
		25
		32.2
		16.1
		42.2
		36.6
		44.7
		26.8
		10.5
		25.6
		27.3
		30
		14.7
		19.6
		15.5
		36.7
		17.3
		29.9
		12.6
		26.6
		27.1
		28
		2.7
		39.2
		3.5

## Sheet: fig 1e
DFS（month）	Soft	Stiff
72	0
95	0
97	0
50	0
109	0
17	0
97	0
26	0
110	0
98	0
114	0
51	0
91	0
95	0
120	0
63	0
91	0
90	0
97	0
56	0
33	0
96	0
73	0
110	0
24	0
96	0
95	0
120	0
97	0
90	0
95	0
98	0
97	0
52	1
97	0
111	0
120	0
91	0
96	0
65	0
84	0
120	0
108	0
73	0
96	0
97	0
60	0
121	0
109	0
120	0
96	0
116	0
20	1
58	0
50	0
97	0
96	0
101	0
48	0
51	0
60	0
16	1
22	0
27	0
96	0
74	1
84	0
41	0
61	0
95	0
104	0
61	0
61	0
95	0
73	0
37	0
122	0
33	0
96	0
114	0
45	0
71	0
44	0
57	0
67	0
65	0
97	0
38	0
73	0
24	0
47	0
47	0
107	0
106	0
62	1
61	0
100	0
99	0
107	0
90	0
47	0
95	1
70	0
71	0
16	0
73	0
110	0
96	0
19	1
96	0
110	0
58	0
35	0
48	0
97	0
24	0
60	0
49	0
97	0
51	0
71	0
96	0
59	0
119	0
58	0
79	0
107	0
59	0
119	0
39	0
92	0
97	0
61	0
60	0
46	0
120	0
94	0
8	1
104	0
35	1
54	0
98	0
32	0
84	0
72	0
72	0
63	0
32	0
17	0
60	0
28	0
48	0
46	0
37	1
49	0
34	0
17	0
50	0
96	0
21	0
55	1
74	0
97	0
94	0
73	0
73	0
101	0
72	0
24	1
99	0
116	0
95	0
34	0
22	0
51	0
61	1
61	0
50	0
97	0
98	0
73	0
107	0
39	0
38	0
70	0
48	0
110	0
46	0
72	0
96	0
71	0
60	0
37	0
65	0
28	0
61	0
47	0
33	0
104	0
58	0
54	0
27	0
74	0
75	0
120	0
76	0
84	0
26	0
60	0
60	0
73	0
107	0
120	0
106	0
56	1
37	0
48	0
102	0
42	0
80	0
108	0
55	0
67	0
74	0
73	0
85	0
93	0
109	0
51	0
110	0
120	0
120	0
78	0
117	0
108	0
121	0
109	0
109	0
66	0
108	0
97	0
121	0
111	0
23	1
73	0
107	0
72	0
54	0
88	0
98	0
122	0
73	0
90	0
98	0
114	0
57	0
87	0
60	0
111	0
63	1
71		0
96		0
70		0
85		1
97		0
118		0
36		0
61		0
79		0
58		0
22		0
15		0
72		0
52		0
68		0
18		0
58		0
37		0
96		0
48		0
39		0
26		0
104		0
45		0
55		0
84		0
71		0
43		1
71		0
108		0
74		0
91		0
59		0
60		0
75		0
40		0
96		0
58		1
119		0
55		0
86		0
48		0
34		0
33		0
32		1
61		0
50		1
40		0
29		0
110		0
36		0
85		0
99		0
36		0
110		0
71		0
64		0
37		0
37		1
40		0
96		0
33		0
96		0
38		1
58		0
22		0
31		0
18		1
28		1
71		0
52		0
62		0
35		0
47		0
58		0
97		0
53		0
44		0
89		0
15		1
73		0
25		0
87		0
96		0
73		0
11		1
49		0
48		0
53		1
36		0
120		0
50		0
41		1
108		0
36		0
95		0
56		1
39		0
48		0
80		0
52		0
11		1
73		0
57		1
117		0
74		0
13		1
73		0
120		0
36		1
97		0
119		0
20		1
99		0
48		1
60		0
7		1
4		1
120		0
90		0
119		0
108		0
74		0
120		0
107		0
80		0
4		1
48		1

## Sheet: fig 1f
OS（month）	Soft	Stiff
72	0
95	0
97	0
50	0
109	0
17	0
97	0
26	0
110	0
98	0
114	0
51	0
91	0
95	0
120	0
63	0
91	0
90	0
97	0
56	0
33	0
96	0
73	0
110	0
24	0
96	0
95	0
120	0
97	0
90	0
95	0
98	0
97	0
58	1
97	0
111	0
120	0
91	0
96	0
65	0
84	0
120	0
108	0
73	0
96	0
97	0
60	0
121	0
109	0
120	0
96	0
116	0
49	1
58	0
50	0
97	0
96	0
101	0
48	0
51	0
60	0
16	1
22	0
27	0
96	0
74	0
84	0
41	0
61	0
95	0
104	0
61	0
61	0
95	0
73	0
37	0
122	0
33	0
96	0
114	0
45	0
71	0
44	0
57	0
67	0
65	0
97	0
38	0
73	0
24	0
47	0
47	0
107	0
106	0
95	1
61	0
100	0
99	0
107	0
90	0
47	0
96	0
70	0
71	0
16	0
73	0
110	0
96	0
71	0
96	0
110	0
58	0
35	0
48	0
97	0
24	0
60	0
49	0
97	0
51	0
71	0
96	0
59	0
119	0
58	0
79	0
107	0
59	0
119	0
39	0
92	0
97	0
61	0
60	0
46	0
120	0
94	0
72	1
104	0
72	1
54	0
98	0
32	0
84	0
72	0
72	0
63	0
32	0
17	0
60	0
28	0
48	0
46	0
52	1
49	0
34	0
17	0
50	0
96	0
21	0
55	1
74	0
97	0
94	0
73	0
73	0
101	0
72	0
32	1
99	0
116	0
95	0
34	0
22	0
51	0
75	0
61	0
50	0
97	0
98	0
73	0
107	0
39	0
38	0
70	0
48	0
110	0
46	0
72	0
96	0
71	0
60	0
37	0
65	0
28	0
61	0
47	0
33	0
104	0
58	0
54	0
27	0
74	0
75	0
120	0
76	0
84	0
26	0
60	0
60	0
73	0
107	0
120	0
106	0
71	1
37	0
48	0
102	0
42	0
80	0
108	0
55	0
67	0
74	0
73	0
85	0
93	0
109	0
51	0
110	0
120	0
120	0
78	0
117	0
108	0
121	0
109	0
109	0
66	0
108	0
97	0
121	0
111	0
55	1
73	0
107	0
72	0
54	0
88	0
98	0
122	0
73	0
90	0
98	0
114	0
57	0
87	0
60	0
111	0
68	1
71		0
96		0
70		0
85		1
97		0
118		0
36		0
61		0
79		0
58		0
22		0
15		0
72		0
52		0
68		0
18		0
58		0
37		0
96		0
48		0
39		0
26		0
104		0
45		0
55		0
84		0
71		0
44		0
71		1
108		0
74		0
91		0
59		0
60		0
75		0
40		0
96		0
62		0
119		0
55		0
86		0
48		0
34		0
33		0
110		0
61		0
50		1
40		0
29		0
110		0
36		0
85		0
99		0
36		0
110		0
71		0
64		0
37		0
37		1
40		0
96		0
33		0
96		0
51		0
58		0
22		0
31		0
18		1
40		1
71		0
52		0
62		0
35		0
47		0
58		0
97		0
53		0
44		0
89		0
25		1
73		0
25		0
87		0
96		0
73		0
14		1
49		0
48		0
53		1
36		0
120		0
50		0
52		0
108		0
36		0
95		0
66		1
39		0
48		0
80		0
52		0
34		1
73		0
60		1
117		0
74		0
20		1
73		0
120		0
121		0
97		0
119		0
32		1
114		0
48		0
60		0
11		1
47		1
120		0
90		0
119		0
108		0
74		0
120		0
107		0
80		0
4		1
66		1

## Sheet: fig 1g
HR+Her2-	DFS (month)	Soft	Stiff		HR+Her2+	DFS (month)	Soft	Stiff		HR-Her2+	DFS (month)	Soft	Stiff		HR-Her2-	DFS (month)	Soft	Stiff
	72	0				17	0				120	0				110	0
	95	0				50	0				76	0				120	0
	97	0				96	0				84	0				120	0
	50	0				21	0				26	0				78	0
	109	0				55	1				60	0				117	0
	17	0				74	0				60	0				108	0
	97	0				97	0				73	0				121	0
	26	0				94	0				107	0				109	0
	110	0				73	0				120	0				109	0
	98	0				73	0				106	0				66	0
	114	0				101	0				56	1				108	0
	51	0				72	0				37	0				97	0
	91	0				24	1				48	0				121	0
	95	0				99	0				102	0				111	0
	120	0				116	0				42	0				23	1
	63	0				95	0				80	0				73	0
	91	0				34	0				108	0				107	0
	90	0				22	0				55	0				72	0
	97	0				51	0				67	0				54	0
	56	0				61	1				74	0				88	0
	33	0				61	0				73	0				98	0
	96	0				50	0				85	0				122	0
	73	0				97	0				93	0				73	0
	110	0				98	0				109	0				90	0
	24	0				73	0				51	0				98	0
	96	0				107	0				120		0			114	0
	95	0				39	0				50		0			57	0
	120	0				38	0				41		1			87	0
	97	0				70	0				108		0			60	0
	90	0				48	0				36		0			111	0
	95	0				110	0				95		0			63	1
	98	0				46	0				56		1			57		1
	97	0				72	0				39		0			117		0
	52	1				96	0				48		0			74		0
	97	0				71	0				80		0			13		1
	111	0				60	0				52		0			73		0
	120	0				37	0				11		1			120		0
	91	0				65	0				73		0			36		1
	96	0				28	0									97		0
	65	0				61	0									119		0
	84	0				47	0									20		1
	120	0				33	0									99		0
	108	0				104	0									48		1
	73	0				58	0									60		0
	96	0				54	0									7		1
	97	0				27	0									4		1
	60	0				74	0									120		0
	121	0				75	0									90		0
	109	0				96		0								119		0
	120	0				33		0								108		0
	96	0				96		0								74		0
	116	0				38		1								120		0
	20	1				58		0								107		0
	58	0				22		0								80		0
	50	0				31		0								4		1
	97	0				18		1								48		1
	96	0				28		1
	101	0				71		0
	48	0				52		0
	51	0				62		0
	60	0				35		0
	16	1				47		0
	22	0				58		0
	27	0				97		0
	96	0				53		0
	74	1				44		0
	84	0				89		0
	41	0				15		1
	61	0				73		0
	95	0				25		0
	104	0				87		0
	61	0				96		0
	61	0				73		0
	95	0				11		1
	73	0				49		0
	37	0				48		0
	122	0				53		1
	33	0				36		0
	96	0
	114	0
	45	0
	71	0
	44	0
	57	0
	67	0
	65	0
	97	0
	38	0
	73	0
	24	0
	47	0
	47	0
	107	0
	106	0
	62	1
	61	0
	100	0
	99	0
	107	0
	90	0
	47	0
	95	1
	70	0
	71	0
	16	0
	73	0
	110	0
	96	0
	19	1
	96	0
	110	0
	58	0
	35	0
	48	0
	97	0
	24	0
	60	0
	49	0
	97	0
	51	0
	71	0
	96	0
	59	0
	119	0
	58	0
	79	0
	107	0
	59	0
	119	0
	39	0
	92	0
	97	0
	61	0
	60	0
	46	0
	120	0
	94	0
	8	1
	104	0
	35	1
	54	0
	98	0
	32	0
	84	0
	72	0
	72	0
	63	0
	32	0
	17	0
	60	0
	28	0
	48	0
	46	0
	37	1
	49	0
	34	0
	71		0
	96		0
	70		0
	85		1
	97		0
	118		0
	36		0
	61		0
	79		0
	58		0
	22		0
	15		0
	72		0
	52		0
	68		0
	18		0
	58		0
	37		0
	96		0
	48		0
	39		0
	26		0
	104		0
	45		0
	55		0
	84		0
	71		0
	43		1
	71		0
	108		0
	74		0
	91		0
	59		0
	60		0
	75		0
	40		0
	96		0
	58		1
	119		0
	55		0
	86		0
	48		0
	34		0
	33		0
	32		1
	61		0
	50		1
	40		0
	29		0
	110		0
	36		0
	85		0
	99		0
	36		0
	110		0
	71		0
	64		0
	37		0
	37		1
	40		0

## Sheet: fig 1h
HR+Her2-	OS (month)	Soft	Stiff		HR+Her2+	OS (month)	Soft	Stiff		HR-Her2+	OS (month)	Soft	Stiff		HR-Her2-	OS (month)	Soft	Stiff
	72	0				17	0				120	0				110	0
	95	0				50	0				76	0				120	0
	97	0				96	0				84	0				120	0
	50	0				21	0				26	0				78	0
	109	0				55	1				60	0				117	0
	17	0				74	0				60	0				108	0
	97	0				97	0				73	0				121	0
	26	0				94	0				107	0				109	0
	110	0				73	0				120	0				109	0
	98	0				73	0				106	0				66	0
	114	0				101	0				71	1				108	0
	51	0				72	0				37	0				97	0
	91	0				32	1				48	0				121	0
	95	0				99	0				102	0				111	0
	120	0				116	0				42	0				55	1
	63	0				95	0				80	0				73	0
	91	0				34	0				108	0				107	0
	90	0				22	0				55	0				72	0
	97	0				51	0				67	0				54	0
	56	0				75	0				74	0				88	0
	33	0				61	0				73	0				98	0
	96	0				50	0				85	0				122	0
	73	0				97	0				93	0				73	0
	110	0				98	0				109	0				90	0
	24	0				73	0				51	0				98	0
	96	0				107	0				120		0			114	0
	95	0				39	0				50		0			57	0
	120	0				38	0				52		0			87	0
	97	0				70	0				108		0			60	0
	90	0				48	0				36		0			111	0
	95	0				110	0				95		0			68	1
	98	0				46	0				66		1			60		1
	97	0				72	0				39		0			117		0
	58	1				96	0				48		0			74		0
	97	0				71	0				80		0			20		1
	111	0				60	0				52		0			73		0
	120	0				37	0				34		1			120		0
	91	0				65	0				73		0			121		0
	96	0				28	0									97		0
	65	0				61	0									119		0
	84	0				47	0									32		1
	120	0				33	0									114		0
	108	0				104	0									48		0
	73	0				58	0									60		0
	96	0				54	0									11		1
	97	0				27	0									47		1
	60	0				74	0									120		0
	121	0				75	0									90		0
	109	0				96		0								119		0
	120	0				33		0								108		0
	96	0				96		0								74		0
	116	0				51		0								120		0
	49	1				58		0								107		0
	58	0				22		0								80		0
	50	0				31		0								4		1
	97	0				18		1								66		1
	96	0				40		1
	101	0				71		0
	48	0				52		0
	51	0				62		0
	60	0				35		0
	16	1				47		0
	22	0				58		0
	27	0				97		0
	96	0				53		0
	74	0				44		0
	84	0				89		0
	41	0				25		1
	61	0				73		0
	95	0				25		0
	104	0				87		0
	61	0				96		0
	61	0				73		0
	95	0				14		1
	73	0				49		0
	37	0				48		0
	122	0				53		1
	33	0				36		0
	96	0
	114	0
	45	0
	71	0
	44	0
	57	0
	67	0
	65	0
	97	0
	38	0
	73	0
	24	0
	47	0
	47	0
	107	0
	106	0
	95	1
	61	0
	100	0
	99	0
	107	0
	90	0
	47	0
	96	0
	70	0
	71	0
	16	0
	73	0
	110	0
	96	0
	71	0
	96	0
	110	0
	58	0
	35	0
	48	0
	97	0
	24	0
	60	0
	49	0
	97	0
	51	0
	71	0
	96	0
	59	0
	119	0
	58	0
	79	0
	107	0
	59	0
	119	0
	39	0
	92	0
	97	0
	61	0
	60	0
	46	0
	120	0
	94	0
	72	1
	104	0
	72	1
	54	0
	98	0
	32	0
	84	0
	72	0
	72	0
	63	0
	32	0
	17	0
	60	0
	28	0
	48	0
	46	0
	52	1
	49	0
	34	0
	71		0
	96		0
	70		0
	85		1
	97		0
	118		0
	36		0
	61		0
	79		0
	58		0
	22		0
	15		0
	72		0
	52		0
	68		0
	18		0
	58		0
	37		0
	96		0
	48		0
	39		0
	26		0
	104		0
	45		0
	55		0
	84		0
	71		0
	44		0
	71		1
	108		0
	74		0
	91		0
	59		0
	60		0
	75		0
	40		0
	96		0
	62		0
	119		0
	55		0
	86		0
	48		0
	34		0
	33		0
	110		0
	61		0
	50		1
	40		0
	29		0
	110		0
	36		0
	85		0
	99		0
	36		0
	110		0
	71		0
	64		0
	37		0
	37		1
	40		0

## Sheet: fig 2b
Percentage of CK+ALDH1+ cells (%)
	Pre-treatment			Post-treatment
	Sensitive	Resistant		Sensitive	Resistant
	0	0.78		0.23	6.54
	1.07	0.99		0	8.4
	2.04	0		0	9.89
	0.63	2.03		1.79	5.86
	0	7.51		2.74	3.66
	0	1.8		5.03	0
	0	4.16		0	8.93
	0	0		1.44	10.85
	0	2.66		12.08	10.43
	1.63	2.9		0	2
	0	1.18		7.69	8.56
	4.29	0		2.79	13.99
	2.65	4.89		4.67	0
	9.19	1.44		3.7	9.12
	6.05	3.05		0	15.67
	1.82	3.76		0	14.7
	0	0		6.86	12.79
	0	1.91		0	4.27
	0	11.35		2.95	0
	1.85	2.85		0	7.62
	0	5.36		0	0
	6.31	15.32		0	18.28
	0.62	6.31		0	17.67
	4.72	5.91		11.16	25.48
	3.15	3.37		0.56	6.83
	0	21.08		5.39	15.67
	0	12.29		2.13	16.92
	2.09	6.76		3.15	15.9
	5.64	8.11		5.09	24.03
	1.17	18.15		0	15.57
	3.02	9.2		11.16	20.35
	0	7.8		2.3	25.04
	4.64	13.75		4.24	17.08
	0	22		7.21	31.44
	1.51	8.69		9.42	25.74
	0	32.24		7.38	28.13
	3.47	11.93		1.87	13.65
	14.37	9.54		9.99	23.13
	6.8	26.66		0	37.92
	0	16.42		8.24	20.12
	0	11.55		0	32.62
	1.73			14.44
	4.5			0
	7.53			13.42
	1.69			0
	0.49			6.5
	6			8.76
	0.77			0
	3.67			5.24
	1.13			0
	5.88			4.28
	2.38			5.74
	5.18			9.22
	4.37			5.45
	6.58			0
	0			8.69
	5.98			2.82
	1.34			0
	3.39			7.62
	0			2.6
	1.11			3.43
	6.7			6.58
	9.09			8.41
	4.54			2
	3.71			17.67
	0.13			4.56
	5.09			0
	7.01			1.82
	6.79			8.71
	5.27			11.94
	9.35			10.35
	2.35			1.13
	0			8.95
	0			0
	4.33			5.21
	9.74			8.87
	2.1			9.91
	0			8.31
	6.6			11.27
	8.35			9.45
	0			22.88
	3.68			17.84
	4.61			5.84

## Sheet: fig 2c
		Pre-treatment				Post-treatment
			Strain ratio	Percentage of CK+ALDH1+ cells (%)			Strain ratio	Percentage of CK+ALDH1+ cells (%)
			2.34	0.78			2.67	6.54
			3.4	0.99			3.33	8.4
			4.86	0			4.04	9.89
			5.26	2.03			4.54	5.86
			6.11	7.51			5.04	3.66
			6.35	1.8			5.25	0
			6.41	4.16			5.83	8.93
			6.58	0			6	10.85
			7.49	2.66			6.8	10.43
			8.12	2.9			7.71	2
			8.86	1.18			7.79	8.56
			9.07	0			8.2	13.99
			9.45	4.89			9.01	0
			9.52	1.44			9.66	9.12
			10.27	3.05			10.85	15.67
			10.65	3.76			10.85	14.7
			11.35	0			11.83	12.79
			11.95	1.91			12.46	4.27
			12.08	11.35			13.14	0
			13.87	2.85			13.33	7.62
			13.91	5.36			13.62	0
			14.68	15.32			14.87	18.28
			17.19	6.31			15.92	17.67
			17.42	5.91			16.59	25.48
			17.83	3.37			16.77	6.83
			21.61	21.08			17.45	15.67
			22.81	12.29			18.21	16.92
			23.12	6.76			20.08	15.9
			23.21	8.11			21.66	24.03
			24.75	18.15			23.45	15.57
			25.75	9.2			23.91	20.35
			27.16	7.8			24.34	25.04
			29.45	13.75			27.02	17.08
			29.65	22			29.42	31.44
			31.72	8.69			31.24	25.74
			32.75	32.24			32.04	28.13
			34.55	11.93			32.49	13.65
			37.72	9.54			33.81	23.13
			38.4	26.66			34.24	37.92
			39.6	16.42			37.16	20.12
			40.29	11.55			38.51	32.62
			1.69	0			1.43	0.23
			1.8	1.07			1.71	0
			1.9	2.04			1.77	0
			2.32	0.63			1.8	1.79
			2.56	0			1.87	2.74
			2.76	0			1.88	5.03
			3.02	0			2.07	0
			3.03	0			2.12	1.44
			3.1	0			2.24	12.08
			3.16	1.63			2.32	0
			3.18	0			2.4	7.69
			3.21	4.29			2.46	2.79
			3.36	2.65			2.56	4.67
			3.47	9.19			2.66	3.7
			3.52	6.05			2.76	0
			3.71	1.82			2.78	0
			3.73	0			2.98	6.86
			3.9	0			2.99	0
			3.96	0			3.27	2.95
			4.18	1.85			3.29	0
			4.33	0			3.29	0
			4.78	6.31			3.42	0
			4.88	0.62			3.42	0
			4.98	4.72			3.46	11.16
			5.25	3.15			3.55	0.56
			5.32	0			4	5.39
			5.34	0			4.02	2.13
			5.36	2.09			4.08	3.15
			5.56	5.64			4.33	5.09
			6.03	1.17			4.33	0
			6.14	3.02			4.57	11.16
			6.29	0			4.59	2.3
			6.53	4.64			4.61	4.24
			6.71	0			4.64	7.21
			6.84	1.51			4.65	9.42
			6.94	0			4.9	7.38
			7.09	3.47			4.92	1.87
			7.48	14.37			4.93	9.99
			7.87	6.8			5.15	0
			7.97	0			5.19	8.24
			8.21	0			5.34	0
			8.34	1.73			5.35	14.44
			8.41	4.5			5.57	0
			8.49	7.53			5.63	13.42
			8.49	1.69			5.67	0
			8.59	0.49			5.86	6.5
			8.7	6			5.9	8.76
			9.16	0.77			5.97	0
			9.37	3.67			6.04	5.24
			9.45	1.13			6.1	0
			9.81	5.88			6.16	4.28
			10.01	2.38			6.2	5.74
			10.76	5.18			6.35	9.22
			10.8	4.37			6.47	5.45
			10.9	6.58			6.47	0
			10.91	0			6.54	8.69
			11.18	5.98			6.59	2.82
			11.27	1.34			7.18	0
			11.69	3.39			7.43	7.62
			11.78	0			7.96	2.6
			12	1.11			8.18	3.43
			12.36	6.7			8.23	6.58
			13.69	9.09			8.61	8.41
			14.48	4.54			9.07	2
			14.72	3.71			9.22	17.67
			15.07	0.13			9.52	4.56
			15.14	5.09			10.04	0
			15.45	7.01			10.6	1.82
			15.95	6.79			11.15	8.71
			16.51	5.27			11.4	11.94
			16.74	9.35			11.42	10.35
			16.75	2.35			11.78	1.13
			17.03	0			11.86	8.95
			17.67	0			11.94	0
			18.7	4.33			12.31	5.21
			19.89	9.74			13.24	8.87
			21.59	2.1			14.2	9.91
			22.09	0			15.06	8.31
			23.31	6.6			15.82	11.27
			25.01	8.35			17.06	9.45
			25.39	0			21.25	22.88
			27.57	3.68			22.91	17.84
			29.46	4.61			24.53	5.84

## Sheet: fig 3b
		Percentage of apoptotic cells
			MCF-7							BT-474
				Soft			Stiff				Soft			Stiff
				-	Doc		-	Doc			-	Doc		-	Doc
				1.83	19.1		1.2	7.04			1.73	18.2		0.87	7.42
				1.65	20.9		0.93	8.74			1.49	21		1.18	9.04
				1.01	26.5		2.01	8.33			1.13	19.8		0.82	6.92
				1.42	21.4		0.76	10.1			0.82	24.3		1.66	10.2
				0.59	24.6		1.16	7.9			0.92	22.8		1.02	8.1

[truncated: 43 more sheets: fig 3c, fig 3f, fig 4c, fig 4e, fig 5a, fig 5e, fig 5h, fig 6a, fig 6b, fig 6c, fig 6d, fig 6e, fig 6f, fig 7b, fig 7f, fig 7g, fig 7i, fig S1a, fig S2c, fig S3a …]
